# Supplementary material for: Molecular Diversity of Linear Peptides Revealed by Transcriptomic Analysis of the Venom Gland of the Spider Lycosa poonaensis
Source: Toxins (Basel). 2022 Dec 3;14(12):854. doi: 10.3390/toxins14120854 (PMC9788040; doi:10.3390/toxins14120854)
Supplement: Supplementary file 1 [file toxins-14-00854-s001.zip]

Archive with 3 entries (3 files):
- FigureS1.pdf
- FigureS2.pdf
- TableS1.pdf
